# Supplementary material for: The genetics of urinary microbiome, an exploration of the trigger in calcium oxalate stone
Source: Front Genet. 2023 Oct 3;14:1260278. doi: 10.3389/fgene.2023.1260278 (PMC10579592; doi:10.3389/fgene.2023.1260278)
Supplement: Supplementary file 1 [file Table1.xlsx]

## Sheet: Table 1
ID	domain	phylum	class	order	family	genus	species
Lith_1	1	12	17	21	35	46	68
Lith_2	1	13	19	24	44	68	102
Lith_3	1	11	18	24	48	70	110
Lith_4	1	11	17	25	43	60	88
Hea_1	1	9	16	25	38	50	87
Hea_2	1	21	32	37	68	108	142
Hea_3	1	22	32	40	82	138	181
Hea_4	1	16	25	36	66	105	161
S1	1	3	4	4	4	4	4
S2	1	4	5	5	5	5	4
S3	1	3	4	5	6	6	6
S4	2	6	9	11	13	14	17
C1	1	2	4	4	5	5	5
C2	1	3	6	6	9	9	8
C3	1	3	3	3	3	3	3
C4	1	5	7	8	8	9	8
